# Supplementary material for: Predictive validity of the quick Sequential Organ Failure Assessment (qSOFA) score for the mortality in patients with sepsis in Vietnamese intensive care units
Source: PLoS One. 2022 Oct 14;17(10):e0275739. doi: 10.1371/journal.pone.0275739 (PMC9565713; doi:10.1371/journal.pone.0275739)
Supplement: S1 Dataset — (XLSX) [file pone.0275739.s003.xlsx]

## Sheet: data
Phase	Reg	Country	Inst	Unit	Hosp	Uni	Type of ICU	NtICU	NP ratio	IP ratio	AccProg	Age	Gender	ICU LOS	Hospital LOS	OC	Col	Ad-Type	Ad-Src	COM-CD	COM-CLD1	COM-CND	COM-CKD	COM-PUD	COM-CLD2	COM-DM	COM-HIV	COM-CTD	COM-IS	COM-HM	COM-SMT	COM-Others	MBAP	SBP	HR	Temp	RR	GCS	Tw	Plt	Hb	Hct	Na	K	Cr (Mixed units)	Cr (To use)	Bil (Mixed units)	Bil (To use)	pH
2	Vietnam	22	115 PEOPLE'S HOSPITAL	332	1	0	0	0	1	1	0	76	1	7	13	1	2	1	1	1	0	1	0	0	0	1	0	0	0	0	0	0	93	120	130	37	24	10	26.28	505	15.6	47.9	135	3.9	89.6	89.6	8.46	8.46	7.24
2	Vietnam	22	115 PEOPLE'S HOSPITAL	332	1	0	0	0	1	1	0	46	2	3	6	1	3	1	1	0	0	0	1	0	0	1	0	0	0	0	0	0	93	120	110	37.8	20	3	18.6	312	12.2	37.2	141	3.8	176	176	9.4	9.4	7.42
2	Vietnam	22	115 PEOPLE'S HOSPITAL	332	1	0	0	0	1	1	0	72	2	5	11	1	4	1	3	0	1	0	0	0	0	0	0	0	0	0	0	0	93	120	90	37	26	13	12.7	153	12.8	38.7	137	4.2	50.3	50.3	13.2	13.2	7.291
2	Vietnam	22	115 PEOPLE'S HOSPITAL	332	1	0	0	0	1	1	0	78	1	7	17	2	3	1	1	1	0	0	0	0	0	1	0	0	0	0	0	0	100	140	125	37.5	20	9	18	225	13.8	41.6	141	3.2	121.7	121.7	12.02	12.02	7.15
2	Vietnam	22	115 PEOPLE'S HOSPITAL	332	1	0	0	0	1	1	0	83	1	27	27	5	1	1	1	1	0	0	0	0	0	0	0	0	0	0	0	0	73	100	100	37	20	7	26.27	93	12.1	38.6	149	3.6	107.8	107.8	6.95	6.95	7.16
2	Vietnam	22	115 PEOPLE'S HOSPITAL	332	1	0	0	0	1	1	0	70	2	5	5	5	1	1	1	1	0	1	0	0	0	0	0	0	0	0	0	0	100	140	92	38.5	22	3	11.48	166	8.1	24.4	147	4.1	275.3	275.3	7.37	7.37	7.5
2	Vietnam	22	115 PEOPLE'S HOSPITAL	332	1	0	0	0	1	1	0	86	2	64	64	5	1	1	5	1	1	0	1	0	0	1	0	0	0	0	0	0	73	100	140	37.5	25	8	17.85	237	8.4	25.7	143	2.5	101.4	101.4	11.16	11.16	7.323
2	Vietnam	22	115 PEOPLE'S HOSPITAL	332	1	0	0	0	1	1	0	69	1	6	6	5	2	1	1	1	1	0	0	0	0	0	0	0	0	0	0	0	77	110	102	37	24	10	10.38	13	9.8	29.6	149	4.1	223	223	48.93	48.93	7.23
2	Vietnam	22	115 PEOPLE'S HOSPITAL	332	1	0	0	0	1	1	0	91	2	11	11	5	2	1	1	1	0	1	0	0	0	1	0	0	0	0	0	0	97	130	112	39	23	8	5.71	192	9.4	30.6	138	3.5	95.1	95.1	8.87	8.87	7.36
2	Vietnam	22	115 PEOPLE'S HOSPITAL	332	1	0	0	0	1	1	0	79	1	32	32	5	2	1	1	1	1	0	0	0	0	1	0	0	0	0	0	0	60	80	100	37	22	15	6.98	73	8.2	25.6	133	3.1	163.1	163.1	34.54	34.54	7.118
2	Vietnam	22	115 PEOPLE'S HOSPITAL	332	1	0	0	0	1	1	0	85	2	18	18	5	3	1	1	1	0	1	0	0	0	0	0	0	0	0	0	0	80	100	100	37	27	8	1.6	55	5.1	15	132	4.1	101.8	101.8	42.02	42.02	7.4
2	Vietnam	22	115 PEOPLE'S HOSPITAL	332	1	0	0	0	1	1	0	64	1	13	13	5	3	1	1	1	1	1	0	0	0	0	0	0	0	0	0	0	107	160	102	37	28	6	9	233	8.9	28.7	142	5.3	257.5	257.5	8.55	8.55	7.325
2	Vietnam	22	115 PEOPLE'S HOSPITAL	332	1	0	0	0	1	1	0	81	2	46	53	1	1	1	4	0	0	1	0	0	0	0	0	0	0	0	0	0	50	70	92	37.5	20	6	7.55	214	6	18.3	160	2.7	154.9	154.9	12.31	12.31	7.407
2	Vietnam	22	115 PEOPLE'S HOSPITAL	332	1	0	0	0	1	1	0	66	2	8	17	1	3	1	3	1	0	0	0	0	0	1	0	0	0	0	0	0	70	90	80	38	26	13	29.93	118	8.7	26.1	130	3.1	82.3	82.3	17.4	17.4	7.43
2	Vietnam	22	115 PEOPLE'S HOSPITAL	332	1	0	0	0	1	1	0	43	1	7	8	1	4	1	1	0	0	0	0	0	0	0	0	0	0	0	0	0	50	70	100	38.5	18	14	32.7	156	13.4	42.1	139	4.2	174.6	174.6	9	9	7.14
2	Vietnam	22	115 PEOPLE'S HOSPITAL	332	1	0	0	0	1	1	0	74	2	7	7	5	1	1	1	1	0	0	0	0	0	1	0	0	0	0	0	0	50	70	95	39	21	6	25.83	199	14.1	44.8	146	2.6	110.9	110.9	5.75	5.75	6.8
2	Vietnam	22	115 PEOPLE'S HOSPITAL	332	1	0	0	0	1	1	0	85	2	37	37	5	1	1	1	1	0	0	0	1	0	1	0	0	0	0	0	0	40	60	110	37	22	3	12.96	266	14.3	45.4	141	3.7	67.3	67.3	7.23	7.23	7.23
2	Vietnam	22	115 PEOPLE'S HOSPITAL	332	1	0	0	0	1	1	0	70	2	8	8	5	2	1	1	1	0	0	0	1	0	1	0	0	0	0	0	0	30	50	120	39	25	6	36.36	474	11	37.8	146	3.8	361.9	361.9	10.83	10.83	7.1
2	Vietnam	22	115 PEOPLE'S HOSPITAL	332	1	0	0	0	1	1	0	77	2	13	13	5	2	1	1	1	0	0	0	0	1	0	0	0	0	0	0	0	27	40	98	37	25	9	10.29	132	9.9	30.1	136	6.2	186.7	186.7	17.88	17.88	7.139
2	Vietnam	22	115 PEOPLE'S HOSPITAL	332	1	0	0	0	1	1	0	70	2	1	7	5	2	1	1	1	0	0	0	0	0	0	0	0	0	0	0	0	47	60	99	39	28	8	15.2	596	4.4	25	129	3.1	48.8	48.8	7.3	7.3	7.51
2	Vietnam	22	115 PEOPLE'S HOSPITAL	332	1	0	0	0	1	1	0	43	2	1	1	5	3	1	1	0	0	0	0	0	0	0	0	0	0	0	0	0	0	0	140	37.5	25	13	6.63	14	16.1	52.9	136	3.2	282.1	282.1	43.21	43.21	7.109
2	Vietnam	22	115 PEOPLE'S HOSPITAL	332	1	0	0	0	1	1	0	46	1	6	6	5	3	1	1	0	0	0	0	0	0	0	0	0	0	0	0	0	50	70	130	39	32	9	11.9	65	13.9	41.1	141	3.1	290.9	290.9	109.32	109.32	7.24
2	Vietnam	22	115 PEOPLE'S HOSPITAL	332	1	0	0	0	1	1	0	68	2	2	2	5	3	1	3	1	0	0	1	0	0	0	0	0	1	0	0	0	60	80	120	37.7	20	10	3.2	169	12.2	36.3	140	4.1	172.9	172.9	11.46	11.46	7.169
2	Vietnam	22	115 PEOPLE'S HOSPITAL	332	1	0	0	0	1	1	0	83	2	21	21	5	4	1	1	0	0	0	1	0	0	0	0	0	0	0	0	Hypertension	47	60	130	38	28	6	20.4	95	12.3	38.8	139	3.4	185	185	9.14	9.14	7.267
2	Vietnam	22	115 PEOPLE'S HOSPITAL	332	1	0	0	0	1	1	0	89	2	10	10	5	4	1	1	0	0	0	0	0	0	0	0	0	0	0	0	Atrial Fibrillation	60	80	110	38	24	10	13	71	9	26.7	148	2.3	92.8	92.8	11.75	11.75	7.51
2	Vietnam	22	BACH MAI HOSPITAL	333	1	1	2	0	1	2	1	47	1	13	15	1	1	1	5	0	0	0	0	0	0	0	0	0	0	0	0	0	53	80	128	37	26	15	3.8	228	16.5	46	133	3.4	153	153	15.1	15.1	7.48
2	Vietnam	22	BACH MAI HOSPITAL	333	1	1	2	0	1	2	1	68	1	1	6	1	1	1	3	1	0	1	0	0	0	0	0	0	0	0	0	0	96	130	119	37.5	30	15	44	171	8	24	142	5.4	382	382	463	463	7.38
2	Vietnam	22	BACH MAI HOSPITAL	333	1	1	2	0	1	2	1	83	1	4	5	1	2	1	4	1	0	0	0	0	0	0	0	0	0	0	0	0	67	120	90	36.8	18	13	11.3	487	9.5	30	147	4.2	112	112	5	5	7.39
2	Vietnam	22	BACH MAI HOSPITAL	333	1	1	2	0	1	2	1	80	1	10	13	1	3	1	1	0	0	1	1	0	0	0	0	0	0	0	0	0	90	130	120	37	22	15	13.5	305	7.6	21	133	4.2	581	581	8.1	8.1	7.19
2	Vietnam	22	BACH MAI HOSPITAL	333	1	1	2	0	1	2	1	36	1	4	11	1	3	1	3	0	0	0	0	0	0	0	0	0	0	0	0	0	86	120	85	39	24	15	15.46	116	8.2	26	125	3.2	187	187	663	663	7.45
2	Vietnam	22	BACH MAI HOSPITAL	333	1	1	2	0	1	2	1	50	1	24	24	1	4	1	4	0	0	0	0	0	0	0	0	0	0	0	0	0	110	150	105	39	30	11	14.75	26	14.2	40	146	3.3	79	79	20.4	20.4	7.39
2	Vietnam	22	BACH MAI HOSPITAL	333	1	1	2	0	1	2	1	73	1	21	23	5	1	1	3	1	0	1	1	0	0	0	0	0	0	0	0	0	83	130	135	39	30	14	18.9	165	8.4	26	142	3.9	304	304	3.1	53.01	7.41
2	Vietnam	22	BACH MAI HOSPITAL	333	1	1	2	0	1	2	1	61	1	10	19	5	2	1	5	0	0	0	0	0	0	1	0	0	0	0	0	0	80	120	140	38	20	15	14.3	504	13.1	42.8	144	4	125	125	3	51.3	7.185
2	Vietnam	22	BACH MAI HOSPITAL	333	1	1	2	0	1	2	1	31	1	4	8	5	3	1	4	0	0	0	0	0	0	0	0	0	0	0	0	0	80	110	110	38.1	20	9	21.32	10	8.7	26.7	139	4.3	97	97	11.6	11.6	7.49
2	Vietnam	22	BACH MAI HOSPITAL	333	1	1	2	0	1	2	1	36	1	14	18	5	4	1	3	0	0	0	0	0	1	1	0	0	0	0	0	0	97	130	77	39.5	30	15	27.5	26	8.7	24	134	3.4	53	53	50.4	50.4	7.5
2	Vietnam	22	BACH MAI HOSPITAL	333	1	1	2	0	1	2	1	49	1	3	9	1	1	1	1	1	0	0	0	0	0	0	0	0	0	0	0	0	50	75	85	36.5	21	15	18	227	13.4	38	137	3.4	485	485	7	7	7.34
2	Vietnam	22	BACH MAI HOSPITAL	333	1	1	2	0	1	2	1	43	1	30	42	1	1	1	4	0	0	0	0	0	1	0	0	0	0	0	0	0	85	160	160	40.5	15	7	22.4	150	10.8	33	148	5.4	67	67	26.2	26.2	7.4
2	Vietnam	22	BACH MAI HOSPITAL	333	1	1	2	0	1	2	1	54	1	7	15	1	2	1	3	0	0	1	0	0	0	0	0	0	0	0	0	0	50	69	134	40	40	8	24.5	495	8.9	28.8	146	5.3	360	360	10.9	10.9	7.34
2	Vietnam	22	BACH MAI HOSPITAL	333	1	1	2	0	1	2	1	70	2	31	32	1	2	1	4	0	0	0	0	0	0	1	0	0	0	0	0	0	86	120	88	38.2	30	15	12.42	258	9.5	29	137	3.7	276	276	4.6	4.6	7.52
2	Vietnam	22	BACH MAI HOSPITAL	333	1	1	2	0	1	2	1	40	1	3	6	1	3	1	5	0	0	0	0	0	0	1	0	0	0	0	0	0	120	160	100	38.4	20	14	18.5	87	7.3	22	130	5.2	573	573	28	28	7.4
2	Vietnam	22	BACH MAI HOSPITAL	333	1	1	2	0	1	2	1	64	1	10	14	1	3	1	4	0	0	0	0	0	0	0	0	0	0	0	0	0	73	100	136	38	30	15	36	42	11.7	35	134	3.5	73	73	68	68	7.37
2	Vietnam	22	BACH MAI HOSPITAL	333	1	1	2	0	1	2	1	48	1	6	11	1	4	1	1	0	0	0	0	0	0	0	0	0	0	0	0	0	86	110	160	38	35	15	8.8	45	12.1	35	140	3.4	156	156	13.4	13.4	7.3
2	Vietnam	22	BACH MAI HOSPITAL	333	1	1	2	0	1	2	1	78	1	9	9	1	4	1	4	1	0	0	0	0	0	0	0	0	0	0	0	0	74	100	85	36.7	24	15	2.97	101	8.6	27	133	4	230	230	23.4	23.4	7.37
2	Vietnam	22	BACH MAI HOSPITAL	333	1	1	2	0	1	2	1	74	1	3	3	2	3	1	5	0	1	0	0	0	1	0	0	0	0	0	0	0	80	100	110	38	20	10	25.2	123	11.4	35	138	4.5	224	224	75	75	7.12
2	Vietnam	22	BACH MAI HOSPITAL	333	1	1	2	0	1	2	1	60	2	5	38	2	4	1	4	1	0	0	1	0	0	0	0	0	0	0	0	0	70	80	58	36.5	30	12	9.7	534	10.7	30	140	5.7	587	587	6.9	6.9	7.14
2	Vietnam	22	BACH MAI HOSPITAL	333	1	1	2	0	1	2	1	65	2	3	7	5	1	1	1	0	0	0	0	0	0	0	0	0	0	0	0	0	65	90	110	37	30	10	8.4	29	7.3	21.2	148	4.7	286	286	6.6	6.6	7.33
2	Vietnam	22	BACH MAI HOSPITAL	333	1	1	2	0	1	2	1	54	1	3	3	5	1	1	1	0	0	0	0	0	1	0	0	0	0	0	0	0	70	90	120	35	35	15	7.72	10	9	27	140	5.1	202	202	26.2	26.2	7.26
2	Vietnam	22	BACH MAI HOSPITAL	333	1	1	2	0	1	2	1	73	1	24	25	5	1	1	4	1	0	0	0	0	0	0	0	0	0	0	0	0	97	130	110	36.6	26	15	44	171	8	24	142	4.4	382	382	63	63	7.38
2	Vietnam	22	BACH MAI HOSPITAL	333	1	1	2	0	1	2	1	50	1	6	26	5	2	1	4	1	0	0	0	0	0	0	0	0	0	0	0	0	70	100	60	37.3	20	10	21.7	202	10.9	32	137	4.2	303	303	112	112	7.43
2	Vietnam	22	BACH MAI HOSPITAL	333	1	1	2	0	1	2	1	18	1	2	2	5	3	1	5	0	0	0	0	0	0	0	0	0	0	0	0	0	50	80	125	36.5	22	14	43.6	301	15.5	45	144	4.4	450	450	4.2	4.2	7.07
2	Vietnam	22	BACH MAI HOSPITAL	333	1	1	2	0	1	2	1	63	1	7	11	5	4	1	4	0	0	0	0	0	1	0	0	0	0	0	0	0	60	80	124	37.6	28	13	9.6	23	6.7	19	141	3.2	182	182	180	180	7.2
2	Vietnam	22	BAI CHAY HOSPITAL	334	1	0	2	0	1	1	1	54	1	20	27	1	1	1	4	0	0	0	0	0	1	0	0	0	0	0	0	0	90	130	106	37	21	15	19.29	32	13.9	45	130	4.3	341	341	187	187	7.34
2	Vietnam	22	BAI CHAY HOSPITAL	334	1	0	2	0	1	1	1	82	2	5	22	1	1	3	4	1	0	0	0	0	0	1	0	0	0	0	0	0	83	131	97	37	21	15	22.81	277	14	44	137	3.2	60	60	75	75	7.49
2	Vietnam	22	BAI CHAY HOSPITAL	334	1	0	2	0	1	1	1	71	1	17	22	1	2	1	1	1	0	0	0	0	0	0	0	0	1	0	0	0	73	100	110	39.2	20	15	12.9	314	12.9	40	140	4.1	45	45	11.8	11.8	7.45
2	Vietnam	22	BAI CHAY HOSPITAL	334	1	0	2	0	1	1	1	60	2	9	14	1	2	2	2	0	0	0	0	1	0	0	0	0	0	0	1	0	116	170	150	38.1	20	15	16.8	164	12.1	35	135	3.4	61	61	21	21	7.41
2	Vietnam	22	BAI CHAY HOSPITAL	334	1	0	2	0	1	1	1	42	1	2	10	1	2	1	5	0	0	0	0	0	1	0	0	0	0	0	0	0	90	130	150	39.6	25	15	2.1	30	16	49	125	4	99	99	15	15	15
2	Vietnam	22	BAI CHAY HOSPITAL	334	1	0	2	0	1	1	1	92	2	47	47	5	2	1	1	0	1	0	0	0	0	0	0	0	1	0	0	0	106	160	100	37	23	12	10.3	130	14	43	137	4.7	172	172	18	18	7.4
2	Vietnam	22	BAI CHAY HOSPITAL	334	1	0	2	0	1	1	1	73	2	6	19	1	1	1	1	0	1	0	0	0	0	1	0	0	0	0	0	0	83	110	120	37.2	32	15	15.5	247	14.1	43	132	4.9	124	124	10.3	10.3	7.41
2	Vietnam	22	BAI CHAY HOSPITAL	334	1	0	2	0	1	1	1	85	1	6	14	1	1	3	1	0	0	0	0	1	0	0	0	0	0	0	0	0	62	88	128	37.2	21	15	29	181	15.7	50	139	4.3	98	98	67	67	7.32
2	Vietnam	22	BAI CHAY HOSPITAL	334	1	0	2	0	1	1	1	82	1	16	18	1	3	1	1	0	0	0	0	0	0	0	0	1	0	0	0	0	96	130	96	37	30	8	7.3	155	5.7	21	133	3.5	96	96	14	14	7.39
2	Vietnam	22	BAI CHAY HOSPITAL	334	1	0	2	0	1	1	1	50	1	18	22	1	3	1	1	0	0	0	0	0	0	0	0	0	0	0	0	0	97	114	124	37.5	35	15	3.15	144	11.2	36	139	3.8	295	295	12	12	7.43
2	Vietnam	22	BAI CHAY HOSPITAL	334	1	0	2	0	1	1	1	62	1	6	10	1	3	1	1	0	0	0	0	0	1	0	0	0	0	0	0	0	85	115	100	39.3	26	15	0.59	53	14.1	44	135	4.5	91	91	62.1	62.1	7.48
2	Vietnam	22	BAI CHAY HOSPITAL	334	1	0	2	0	1	1	1	55	1	7	7	5	3	1	1	0	0	0	0	0	1	0	0	0	0	0	0	0	65	80	110	37	28	15	1.34	82	11.2	35	130	3.4	207	207	21	21	7.3
2	Vietnam	22	BAI CHAY HOSPITAL	334	1	0	2	0	1	1	1	47	1	5	5	5	4	1	1	0	0	0	0	0	0	0	0	0	0	0	1	0	97	130	110	38	35	15	0.7	23	10.5	30	134	3.3	31	31	31	31	7.48
2	Vietnam	22	BAI CHAY HOSPITAL	334	1	0	2	0	1	1	1	54	1	5	5	5	4	1	1	0	0	0	0	0	0	0	0	0	0	0	1	0	77	110	112	38.3	30	8	21.5	90	8.9	24	133	3.4	70	70	12.8	12.8	7.51
2	Vietnam	22	CAN THO CENTRAL GENERAL HOSPITAL	335	1	1	0	0	3	1	0	64	1		23	1	1	1	1	0	1	0	0	0	0	0	0	0	0	0	0	0	65	85	120	39	26	14	18.9	344	13	42	137	4.1	127	127	4.5	4.5	7.121
2	Vietnam	22	CAN THO CENTRAL GENERAL HOSPITAL	335	1	1	0	0	3	1	0	90	1	6	6	5	3	1	1	1	0	0	0	0	0	0	0	0	0	0	0	0	60	90	120	39	16	6	21	15	8	30	132	5.1	421	421	45	45	7.01
2	Vietnam	22	CAN THO CENTRAL GENERAL HOSPITAL	335	1	1	0	0	3	1	0	70	1	47	48	5	1	1	5	1	1	0	0	0	0	0	0	0	0	0	0	0	80	100	90	37.5	26	15	17.7	191	14.8	45.5	137	3.9	63	63	16.1	16.1	7.211
2	Vietnam	22	CAN THO CENTRAL GENERAL HOSPITAL	335	1	1	0	0	3	1	0	34	1	66	66	5	1	1	3	0	0	0	0	0	0	0	0	0	0	0	0	0	65	110	158	38.5	28	14	18.3	159	16.1	50.9	137	4.7	2.62	231.66			7.3
2	Vietnam	22	CAN THO CENTRAL GENERAL HOSPITAL	335	1	1	0	0	3	1	0	48	2	25	35	2	2	1	1	0	0	0	0	0	0	0	0	0	0	0	0	0	60	120	90	37	22	13	17.27	22	8.2	25.2	129	3.6	270	270			7.33
2	Vietnam	22	CAN THO CENTRAL GENERAL HOSPITAL	335	1	1	0	0	3	1	0	36	1	27	35	2	2	1	3	0	0	0	0	0	0	0	0	0	0	0	0	0	60	80	104	39	20	7	21.36	464	12.8	39.1	148	3.4	111	111	7.1	7.1	7
2	Vietnam	22	CAN THO CENTRAL GENERAL HOSPITAL	335	1	1	0	0	3	1	0	76	2	43	64	2	2	1	3	0	0	0	0	0	0	0	0	0	0	0	0	0	60	120	90	40	13	7	7.6	247	8.9	29.3	145	5.3	402	402			7.35
2	Vietnam	22	CHO RAY HOSPITAL	336	1	1	2	0	1	1	1	32	1	16	20	1	2	1	1	0	0	0	0	0	0	0	0	0	0	0	0	0	93	120	128	38.3	22	9	16	135	11.6	36.4	131	6.6	836.28	836.28	60.718	60.718	7.14
2	Vietnam	22	CHO RAY HOSPITAL	336	1	1	2	0	1	1	1	42	1	13	13	5	2	1	5	0	0	0	0	0	0	0	0	0	0	0	0	0	80	120	140	37	22	14	8.8	77	12.9	38.7	135	4.9	242.22	242.22	30.78	30.78	7.429
2	Vietnam	22	CHO RAY HOSPITAL	336	1	1	2	0	1	1	1	76	2	8	22	1	1	1	5	0	1	0	0	0	0	1	0	0	0	0	0	0	56	90	140	37	20	9	16.29	229	9.5	32.4	132	4.5	147.628	147.628	2.223	38.01	7.23
2	Vietnam	22	CHO RAY HOSPITAL	336	1	1	2	0	1	1	1	32	2	6	14	1	1	1	4	0	0	0	0	0	0	0	0	0	0	0	0	0	60	80	110	37	18	6	7.11	26	8.3	26.3	132	3.8	60.122	60.122	8.2	8.2	7.207
2	Vietnam	22	CHO RAY HOSPITAL	336	1	1	2	0	1	1	1	59	2	12	24	1	1	1	1	0	0	0	0	0	0	1	0	0	0	0	0	0	62	86	118	35.5	16	7	22.07	213	10.2	30.5	155	2.7	167.08	167.08	17.27	17.27	7.01
2	Vietnam	22	CHO RAY HOSPITAL	336	1	1	2	0	1	1	1	84	2	2	8	1	1	1	1	0	0	0	0	0	0	0	0	0	0	0	0	0	63	90	85	36.5	16	9	23.8	114	12.5	36.3	143	2.6	88.4	88.4	18.5	18.5	7.483
2	Vietnam	22	CHO RAY HOSPITAL	336	1	1	2	0	1	1	1	55	2	2	11	1	1	3	2	0	0	0	0	0	0	1	0	0	0	0	0	0	100	140	135	39	24	12	14.5	295		36.1	133	3.7	104.3	104.3			7.464
2	Vietnam	22	CHO RAY HOSPITAL	336	1	1	2	0	1	1	1	54	2	2	16	1	1	3	1	0	0	0	0	0	0	1	0	0	0	0	0	0	97	150	100	38	26	11	18.5	116	10.2	30.4	143	3.8	96.4	96.4			7.42
2	Vietnam	22	CHO RAY HOSPITAL	336	1	1	2	0	1	1	1	50	1	2	24	1	2	3	5	0	0	0	0	0	0	0	0	0	0	0	0	0	80	108	120	37	24	10	6.55	62	6.7	20.4	145	3.4	48.62	48.62	20.52	20.52	7.471
2	Vietnam	22	CHO RAY HOSPITAL	336	1	1	2	0	1	1	1	63	2	8	15	1	2	1	5	0	0	0	0	0	0	0	0	0	1	0	0	0	68	90	134	37	24	6	12.52	62	11.4	37	150	3.4	119.34	119.34	9.23	9.23	7.455
2	Vietnam	22	CHO RAY HOSPITAL	336	1	1	2	0	1	1	1	39	1	7	11	1	2	1	5	0	0	0	0	0	0	0	0	0	0	0	0	0	72	100	128	37	24	15	19.6	95	14	43.4	136	4.1	245.75	245.75	21.89	21.89	7.312
2	Vietnam	22	CHO RAY HOSPITAL	336	1	1	2	0	1	1	1	73	2	35	39	1	2	1	5	0	0	0	0	0	0	1	0	0	0	0	0	0	40	60	120	37	24	6	22.11	46	8.5	26.8	144	4.2	196.258	196.258	9.23	9.23	7.252
2	Vietnam	22	CHO RAY HOSPITAL	336	1	1	2	0	1	1	1	23	1	20	30	1	3	3	1	0	0	0	0	0	0	0	0	0	0	0	0	0	62	118	132	38	24	12	18.4	110	9.8	28	142	3.8	62.34	62.34	11.63	11.63	7.38
2	Vietnam	22	CHO RAY HOSPITAL	336	1	1	2	0	1	1	1	70	2	8	18	1	3	3	1	0	0	0	0	0	0	0	0	0	0	0	0	0	48	70	153	40	35	6	18.7	565	12	36.1	142	4.2	93.7	93.7	9.06	9.06	7.47
2	Vietnam	22	CHO RAY HOSPITAL	336	1	1	2	0	1	1	1	32	2	12	18	1	4	1	5	0	0	0	0	0	0	0	0	0	0	0	0	0	64	98	118	37.6	22	12	16.7	190	11.6	36.7	146	3.7	185.64	185.64	34.371	34.371	7.31
2	Vietnam	22	CHO RAY HOSPITAL	336	1	1	2	0	1	1	1	72	1	49	63	1	4	2	1	1	0	0	0	0	0	0	0	0	0	0	0	0	66	100	116	37.5	30	14	11.4	201	9.6	30	136	3.6	141.44	141.44	24.79	24.79	7.28
2	Vietnam	22	CHO RAY HOSPITAL	336	1	1	2	0	1	1	1	55	1	21	30	1	4	1	5	0	0	0	0	0	0	0	0	0	0	0	0	0	65	104	92	38	32	6	18.9	270	9.2	28.8	137	4.3	247.52	247.52	16.758	16.758	7.32
2	Vietnam	22	CHO RAY HOSPITAL	336	1	1	2	0	1	1	1	44	2	18	24	1	4	1	1	0	0	0	0	0	0	0	0	0	0	0	0	0	72	132	98	39	26	6	26.3	119	12.3	39	148	5.1	176.8	176.8	22.91	22.91	7.25
2	Vietnam	22	CHO RAY HOSPITAL	336	1	1	2	0	1	1	1	84	1	14	29	1	4	1	5	1	0	0	0	0	0	0	0	0	0	0	0	0	64	118	104	37.2	26	12	16.5	130	13.2	42	141	3	327	327	17	17	7.42
2	Vietnam	22	CHO RAY HOSPITAL	336	1	1	2	0	1	1	1	89	2	60	79	1	4	1	1	0	0	0	0	0	0	0	0	0	0	0	0	0	70	116	106	37	30	8	11.6	190	11.2	35.3	139	3.8	229	229	28.5	28.5	7.38
2	Vietnam	22	CHO RAY HOSPITAL	336	1	1	2	0	1	1	1	50	1	47	73	2	1	1	1	1	0	0	0	0	0	0	0	0	0	0	0	0	80	120	115	37	20	7	26.5	158	13.8	40.3	131	4.3	458.8	458.8	73.2	73.2	7.217
2	Vietnam	22	CHO RAY HOSPITAL	336	1	1	2	0	1	1	1	95	2	18	42	2	2	1	5	0	0	0	1	0	0	0	0	0	0	0	0	0	57	115	120	38.5	24	7	12.71	98	11.6	34.4	138	3	132.6	132.6	13.16	13.16	7.395
2	Vietnam	22	CHO RAY HOSPITAL	336	1	1	2	0	1	1	1	51	2	6	9	2	3	1	4	0	0	0	0	0	0	1	0	0	0	0	0	0	58	92	134	38	28	6	19.2	80	8.9	26	132	3	226.3	226.3	30.7	30.7	7.23
2	Vietnam	22	CHO RAY HOSPITAL	336	1	1	2	0	1	1	1	59	2	29	30	5	1	1	5	0	0	0	0	0	0	0	0	0	0	0	0	0	80	120	130	38	16	6	39.56	102	10.9	32.8	136	3.7	388.076	388.076	36.081	36.081	7.429
2	Vietnam	22	CHO RAY HOSPITAL	336	1	1	2	0	1	1	1	65	1	32	33	5	1	1	5	0	0	0	0	0	0	0	0	0	1	0	0	0	48	65	145	37.2	20	6	34.46	174	10.9	35.3	140	4	239.564	239.564	18.639	18.639	7.224
2	Vietnam	22	CHO RAY HOSPITAL	336	1	1	2	0	1	1	1	78	2	11	12	5	1	1	1	0	0	0	0	0	0	0	0	0	0	0	0	0	70	90	96	37.2	16	10	12.61	44	10.3	32.1	147	2.3	40.664	40.664	22.572	22.572	7.422
2	Vietnam	22	CHO RAY HOSPITAL	336	1	1	2	0	1	1	1	70	1	6	7	5	1	3	1	0	0	0	0	0	0	0	0	0	0	0	0	0	93	140	110	37	16	3	11.1	125	9.3	27.6	138	2.5	146.74	146.74	12.83	12.83	7.41
2	Vietnam	22	CHO RAY HOSPITAL	336	1	1	2	0	1	1	1	58	1	17	18	5	2	1	1	0	0	0	0	0	0	1	0	0	0	0	0	0	63	108	134	37	24	11	18.4	108	11.3	34	132	3.8	141	141	9.2	9.2	7.37
2	Vietnam	22	CHO RAY HOSPITAL	336	1	1	2	0	1	1	1	56	1	8	8	5	2	1	1	0	0	0	0	0	0	0	0	0	0	0	0	0	72	106	132	38.5	24	11	18.2	81	10.1	30	132	3.1	141.44	141.44	11.63	11.63	7.21
2	Vietnam	22	CHO RAY HOSPITAL	336	1	1	2	0	1	1	1	21	1	7	11	5	2	1	1	0	0	0	0	0	0	0	0	0	0	0	0	0	52	80	120	37	24	14	16.38	51	13.9	40.8	131	4.4	254	254	15.73	15.73	7.219
2	Vietnam	22	CHO RAY HOSPITAL	336	1	1	2	0	1	1	1	77	2	3	3	5	2	1	5	0	0	0	0	0	0	1	0	0	0	0	0	0	80	120	130	37	20	6	35.6	45	11.4	33.6	142	4.2	259.017	259.017	30.61	30.61	7.414
2	Vietnam	22	CHO RAY HOSPITAL	336	1	1	2	0	1	1	1	50	1	34	49	5	3	1	1	0	0	0	0	0	0	0	0	0	0	0	0	0	75	130	102	37	0	3	19.3	844	9.4	38.6	157	3	52.1	52.1	5.3	5.3	7.38
2	Vietnam	22	CHO RAY HOSPITAL	336	1	1	2	0	1	1	1	46	1	31	51	5	3	1	5	0	0	0	0	0	0	0	0	0	0	0	0	0	58	80	130	37	28	9	4.05	100	10.7	32	141	4.1	226.3	226.3	43.78	43.78	7.28
2	Vietnam	22	CHO RAY HOSPITAL	336	1	1	2	0	1	1	1	58	1	29	29	5	3	1	5	0	0	0	1	0	0	0	0	0	0	0	0	0	92	180	108	37.5	30	6	3.7	40	10.6	34.1	143	3.9	350.97	350.97	28.73	28.73	7.37
2	Vietnam	22	CHO RAY HOSPITAL	336	1	1	2	0	1	1	1	31	1	4	5	5	3	1	5	0	1	0	0	0	0	0	0	0	0	0	0	0	61	86	170	37	30	8	34.8	284	13.6	40.8	133	4.1	104.3	104.3	27.02	27.02	7.26
2	Vietnam	22	CHO RAY HOSPITAL	336	1	1	2	0	1	1	1	31	2	5	6	5	3	1	5	0	0	0	0	0	0	0	0	0	0	0	0	Thalassemia	52	74	85	37.1	34	6	22.8	87	7.8	24.7	137	5.4	172.38	172.38	48.23	48.23	7.27
2	Vietnam	22	CHO RAY HOSPITAL	336	1	1	2	0	1	1	1	27	2	21	21	5	4	1	5	0	0	0	0	0	0	0	0	0	0	0	0	0	69	100	120	38	20	9	23.5	140	10.3	32.3	142	4.1	212.16	212.16	28.557	28.557	7.43
2	Vietnam	22	CHO RAY HOSPITAL	336	1	1	2	0	1	1	1	42	1	27	27	5	4	1	5	0	0	0	0	0	0	1	0	0	0	0	0	0	70	106	100	38.6	28	8	24.2	182	10.1	31.7	130	4	167.96	167.96	13.851	13.851	7.16
2	Vietnam	22	CHO RAY HOSPITAL	336	1	1	2	0	1	1	1	66	1	16	16	5	4	1	1	0	0	0	0	0	0	1	0	0	0	0	0	0	68	120	100	37.4	20	9	18	127	10.9	34.3	152	4.1	132.6	132.6	15.732	15.732	7.45
2	Vietnam	22	CHO RAY HOSPITAL	336	1	1	2	0	1	1	1	61	1	12	12	5	4	3	2	0	0	0	0	0	0	1	0	0	0	0	0	0	62	92	132	36.7	24	6	14.2	108	10.9	34.3	132	4.3	247	247	22.5	22.5	7.31
2	Vietnam	22	CHO RAY HOSPITAL	336	1	1	2	0	1	1	1	29	2	2	2	5	4	3	1	0	0	0	0	0	0	0	0	0	0	0	0	0	68	108	132	38.6	28	9	22.2	174	9.8	28.9	142	3.2	152	152	17	17	7.32
2	Vietnam	22	DA NANG HOSPITAL	337	1	1	0	0	3	4	1	53	1	25	31	1	1	1	3	1	0	0	0	0	0	1	0	0	0	0	0	0	83	110	90	37	22	15	23.4	362	10.3	32.5	137	4.96	77	77	15	15	7.435
2	Vietnam	22	DA NANG HOSPITAL	337	1	1	0	0	3	4	1	75	1	21	22	5	2	1	3	1	0	0	0	0	0	1	0	0	0	0	0	0	100	140	95	38	24	14	19.93	214	11.1	33.9	133	3.62	278	278	21.1	21.1	7.39
2	Vietnam	22	DA NANG HOSPITAL	337	1	1	0	0	3	4	1	74	1	21	22	5	4	1	5	0	0	0	0	0	0	1	0	0	0	0	0	0	90	110	120	39.5	30	15	7.14	101	12.3	36.2	139	3.8	159	159	5.9	5.9	7.434
2	Vietnam	22	DA NANG HOSPITAL	337	1	1	0	0	3	4	1	60	1	15	32	1	1	1	5	0	0	0	0	0	0	0	0	0	0	0	0	0	73	100	110	38	26	15	24	67	13.1	40.4	141	3.26	81	81	155.8	155.8	7.413
2	Vietnam	22	DA NANG HOSPITAL	337	1	1	0	0	3	4	1	56	2	1	23	1	1	1	5	1	0	0	0	0	0	0	0	0	0	0	0	0	50	70	60	37	20	15	19.1	213	11.4	34.6	136	3.53	96	96	5.1	5.1	7.31
2	Vietnam	22	DA NANG HOSPITAL	337	1	1	0	0	3	4	1	70	2	5	10	1	1	1	5	0	0	0	0	0	0	0	0	0	0	0	0	0	50	70	80	37	20	15	24.8	150	11.8	34.7	141	3.43	80	80	23.4	23.4	7.36
2	Vietnam	22	DA NANG HOSPITAL	337	1	1	0	0	3	4	1	70	2	12	19	1	3	1	5	0	0	0	0	0	0	0	0	0	0	0	0	0	53	80	70	37	15	12	22	212	10.9	36.4	135	3.3	75	75	8.9	8.9	7.28
2	Vietnam	22	DA NANG HOSPITAL	337	1	1	0	0	3	4	1	63	2	22	35	1	4	1	1	0	0	0	0	0	0	0	0	0	0	0	0	0	37	50	85	37	28	14	2.1	194	10.8	31.7	131	4.2	309	309	27.2	27.2	7.312
2	Vietnam	22	DA NANG HOSPITAL	337	1	1	0	0	3	4	1	57	1	5	5	5	1	1	5	0	0	0	0	0	0	0	0	0	0	0	0	0	70	90	82	37	20	15	33.5	31	12.5	38.4	129	3.84	333	333	84	84	7.39
2	Vietnam	22	DA NANG HOSPITAL	337	1	1	0	0	3	4	1	46	1	19	19	5	2	1	1	0	0	0	0	0	0	0	0	0	0	0	0	0	60	80	110	37.6	24	15	6.3	70	13.1	39.8	132	3.36	141	141	8.1	8.1	7.22
2	Vietnam	22	DA NANG HOSPITAL	337	1	1	0	0	3	4	1	46	1	19	19	5	2	1	1	0	0	0	0	0	0	0	0	0	0	0	0	0	60	80	140	37.5	20	14	20.1	62	12.8	38.7	141	3.83	222	222	45	45	7.32
2	Vietnam	22	DA NANG HOSPITAL	337	1	1	0	0	3	4	1	54	1	13	13	5	3	1	1	0	0	0	0	0	0	0	0	0	0	0	0	0	37	50	150	39	18	14	8.35	106	8.8	28.4	145	3.1	191	191	55.4	55.4	7.21
2	Vietnam	22	DONG DA HOSPITAL	338	1	0	0	0	1	1	0	84	1	31	31	1	1	1	1	0	0	0	1	0	0	0	0	0	0	0	0	0	96	130	112	37	22	11	19.3	502	10.3	32	144	4.5	86	86	28.5	28.5	7.45
2	Vietnam	22	DONG DA HOSPITAL	338	1	0	0	0	1	1	0	57	2	5	7	1	1	1	1	0	0	0	1	0	1	0	0	0	0	0	0	0	106	160	120	39	25	10	11.4	210	9.3	29.3	132	3.7	324	324			7.45
2	Vietnam	22	DONG DA HOSPITAL	338	1	0	0	0	1	1	0	80	1	8	10	1	3	1	1	0	0	0	0	0	0	0	0	0	0	0	0	0	113	160	120	41	25	12	19.5	206	11.5	37	131	3.46	113	113	13.5	13.5	7.45
2	Vietnam	22	DONG DA HOSPITAL	338	1	0	0	0	1	1	0	45	1	7	11	1	4	1	1	0	0	0	0	0	0	0	0	0	0	0	0	0	107	140	90	40	26	15	20.4	349	14.3	41	137	3.3	119	119	10.6	10.6	7.45
2	Vietnam	22	DONG DA HOSPITAL	338	1	0	0	0	1	1	0	87	1	13	16	1	4	1	1	0	0	0	1	0	0	0	0	0	0	0	0	0	78	140	90	40	26	14	13.2	69	13.8	42.3	139	4.9	345	345	38.4	38.4	7.47
2	Vietnam	22	DONG DA HOSPITAL	338	1	0	0	0	1	1	0	91	1	29	29	5	1	1	1	0	0	1	0	0	0	1	0	0	0	0	0	0	70	90	100	36.5	26	8	15.2	102	16.7	51.5	154	5.8	190	190	24	24	7.3
2	Vietnam	22	DONG DA HOSPITAL	338	1	0	0	0	1	1	0	82	1	12	12	5	2	1	1	1	0	0	1	0	0	0	0	0	0	0	0	0	77	110	74	36.8	20	15	4.4	152	7.4	24	134	4.25	384	384			7.44
2	Vietnam	22	DONG DA HOSPITAL	338	1	0	0	0	1	1	0	85	1	9	14	5	2	1	3	0	0	1	0	0	0	1	0	0	0	0	0	0	87	120	100	38	30	12	10.45	87	10.9	30	145	4.38	126	126	9.4	9.4	7.48
2	Vietnam	22	DONG DA HOSPITAL	338	1	0	0	0	1	1	0	60	1	8	10	1	3	1	1	0	0	0	0	0	0	1	0	0	0	0	0	0	62	85	115	36.6	26	6	22.3	246	16.5	52	132	6.15	903	903	12	12	6.93
2	Vietnam	22	HA NOI MEDICAL UNIVERSITY HOSPITAL	339	1	1	2	0	1	1	1	58	1	20	34	1	1	1	1	0	0	0	0	0	0	0	0	0	0	0	0	0	63	90	111	36.5	22	15	36.9	327	6.6	23	134	5.7	137	137	20.9	20.9	7.19
2	Vietnam	22	HA NOI MEDICAL UNIVERSITY HOSPITAL	339	1	1	2	0	1	1	1	51	1	9	11	1	1	1	1	0	0	0	0	0	0	0	0	0	0	0	0	0	60	80	100	37	25	15	14.87	263	16.6	44	117	3.7	136	136	9.7	9.7	7.32
2	Vietnam	22	HA NOI MEDICAL UNIVERSITY HOSPITAL	339	1	1	2	0	1	1	1	81	1	10	10	1	4	1	3	0	1	0	0	0	0	0	0	0	0	0	0	0	65	85	100	37	25	15	28.6	362	16.2	47	131	3.4	337	337			7.36
2	Vietnam	22	HA NOI MEDICAL UNIVERSITY HOSPITAL	339	1	1	2	0	1	1	1	42	1	13	16	1	4	1	5	0	0	0	0	0	1	0	0	0	0	0	0	0	80	120	122	41.8	24	15	2.43	48	13.6	42	131	3.6	69	69	75.3	75.3	7.43
2	Vietnam	22	HA NOI MEDICAL UNIVERSITY HOSPITAL	339	1	1	2	0	1	1	1	84	1	9	19	5	2	1	3	0	0	0	0	0	0	0	0	0	0	0	0	0	65	100	110	37	30	14	12.54	167	6.7	20	140	3.6	93	93	156	156	7.5
2	Vietnam	22	HA NOI MEDICAL UNIVERSITY HOSPITAL	339	1	1	2	0	1	1	1	52	2	0	20	5	4	1	3	0	0	0	0	0	0	0	0	0	0	0	1	0	75	100	120	37	30	6	13.23	218	13.3	39	139	3.6	39	39	14.2	14.2	7.29
2	Vietnam	22	HA NOI MEDICAL UNIVERSITY HOSPITAL	339	1	1	2	0	1	1	1	71	1	12	38	5	4	1	3	0	0	0	0	0	0	0	0	0	0	0	1	0	80	100	110	38.1	32	10	15.4	179	10.7	33	127	4.8	67	67			7.3
2	Vietnam	22	HA NOI MEDICAL UNIVERSITY HOSPITAL	339	1	1	2	0	1	1	1	69	1	1	4	1	1	1	1	0	0	0	0	0	0	0	0	0	0	0	0	0	52	75	107	37	22	15	11.5	84	13.1	39	133	3.3	169	169	7.6	7.6	7.34
2	Vietnam	22	HA NOI MEDICAL UNIVERSITY HOSPITAL	339	1	1	2	0	1	1	1	70	1	21	23	1	2	1	5	1	0	0	0	0	0	1	0	0	0	0	0	0	53	80	100	37	27	10	14.41	75	11.6	35	143	6.4	328	328	14.8	14.8	7.27
2	Vietnam	22	HA NOI MEDICAL UNIVERSITY HOSPITAL	339	1	1	2	0	1	1	1	71	1	9	12	5	2	1	3	1	0	1	0	0	0	1	0	0	0	0	0	0	80	55	110	37	30	11	10.38	347	13.4	41	137	3.8	0.7	61.89	85	85	7.46
2	Vietnam	22	HA NOI MEDICAL UNIVERSITY HOSPITAL	339	1	1	2	0	1	1	1	86	2	2	3	5	3	1	1	1	0	0	0	0	0	1	0	0	0	0	0	0	65	100	120	37	35	14	20.65	360	11.5	37	138	4	71	71	21.2	21.2	7.37
2	Vietnam	22	HA NOI MEDICAL UNIVERSITY HOSPITAL	339	1	1	2	0	1	1	1	79	1	12	12	5	4	1	5	1	0	0	0	0	0	0	0	0	0	0	0	0	70	110	93	38	25	14	16.41	252	8.6	27	138	4.1	162	162	57.7	57.7	7.46
2	Vietnam	22	HUE CENTRAL HOSPITAL	340	1	0	2	0	3	2	1	65	1	3	8	1	1	1	1	1	0	0	0	0	0	0	0	0	0	0	0	0	107	140	100	38	28	15	9.82	206	13.3	37.2	126	2.1	56	56	9.7	9.7	7.45
2	Vietnam	22	HUE CENTRAL HOSPITAL	340	1	0	2	0	3	2	1	69	2	4	9	1	1	1	1	1	0	0	0	0	0	1	0	0	0	0	0	0	80	110	108	39	28	12	20.83	238	12.3	40.2	140	5.6	210	210	14.7	14.7	7.37
2	Vietnam	22	HUE CENTRAL HOSPITAL	340	1	0	2	0	3	2	1	97	1	4	11	1	1	1	1	0	0	0	0	0	0	0	0	0	0	0	0	0	70	90	94	37	20	9	18.88	111	5.9	20.2	134	4.4	145	145	15.6	15.6	7.41
2	Vietnam	22	HUE CENTRAL HOSPITAL	340	1	0	2	0	3	2	1	36	2	8	13	1	1	1	1	0	0	0	0	0	0	0	0	0	0	0	0	0	72	100	85	37	23	11	16.63	158	12.4	39.5	132	3.5	89	89	3.7	3.7	7.49
2	Vietnam	22	HUE CENTRAL HOSPITAL	340	1	0	2	0	3	2	1	61	1	3	7	1	1	1	1	1	1	0	0	0	0	0	0	0	0	0	0	0	96	130	82	37	20	15	13.36	408	13.2	40.2	134	3.8	86	86			7.39
2	Vietnam	22	HUE CENTRAL HOSPITAL	340	1	0	2	0	3	2	1	58	1	5	7	1	1	1	1	0	0	0	0	0	0	0	0	0	0	0	0	0	70	90	96	37.5	20	15	10.11	110	11.4	31.6	132	2.9	148	148	16	16	7.41
2	Vietnam	22	HUE CENTRAL HOSPITAL	340	1	0	2	0	3	2	1	46	2	16	70	1	1	1	3	0	0	0	0	0	0	0	0	0	0	0	0	0	73	100	95	38	26	15	6.73	298	9	27.9	121	4.9	45	45			7.34
2	Vietnam	22	HUE CENTRAL HOSPITAL	340	1	0	2	0	3	2	1	64	2	5	5	1	2	1	1	0	0	0	0	0	0	0	0	0	0	0	0	0	116	170	130	38	20	10	18.48	218	13.5	42.3	135	3.2	90	90	9	9	7.398
2	Vietnam	22	HUE CENTRAL HOSPITAL	340	1	0	2	0	3	2	1	72	1	20	21	1	2	1	3	1	0	0	0	0	0	0	0	0	0	0	0	0	120	180	90	37	16	15	29.14	246	9	27.3	138	4.2	102	102	4	4	7.33
2	Vietnam	22	HUE CENTRAL HOSPITAL	340	1	0	2	0	3	2	1	75	2	15	16	1	2	1	3	1	0	0	0	0	0	0	0	0	0	0	0	0	80	110	80	37	28	10	12	43	12.2	39.1	135	3	81	81	83.5	83.5	7.47
2	Vietnam	22	HUE CENTRAL HOSPITAL	340	1	0	2	0	3	2	1	66	2	13	25	1	3	1	3	0	0	0	1	0	0	0	0	0	0	0	0	0	80.3	110	92	37.7	22	13	8.28	206	6.8	20.3	129	4.7	884	884	5.2	5.2	7.43
2	Vietnam	22	HUE CENTRAL HOSPITAL	340	1	0	2	0	3	2	1	59	1	10	10	1	3	1	1	1	0	0	0	0	0	0	0	0	0	0	0	0	110	160	132	37.6	26	9	18.17	504	12.7	35.8	122	3.8	55	55			7.4
2	Vietnam	22	HUE CENTRAL HOSPITAL	340	1	0	2	0	3	2	1	48	1	6	8	1	4	1	1	0	0	0	0	1	0	0	0	0	0	0	0	0	80	100	86	37.5	20	15	5.3	13	13.8	45.3	134	3.5	88	88	75.7	75.7	7.109
2	Vietnam	22	HUE CENTRAL HOSPITAL	340	1	0	2	0	3	2	1	64	2	6	15	1	4	1	3	0	0	0	0	0	0	0	0	0	0	0	0	0	100	140	90	37.5	25	8	13	196	14.7	43.6	132	2.9	73	73			7.3
2	Vietnam	22	HUE CENTRAL HOSPITAL	340	1	0	2	0	3	2	1	54	2	2	8	1	4	1	1	0	0	0	0	0	0	0	0	0	0	0	0	0	76	110	115	39	21	15	11	259	12.2	37	138	3.7	62	62	17.6	17.6	7.3
2	Vietnam	22	HUE CENTRAL HOSPITAL	340	1	0	2	0	3	2	1	47	2	29	31	1	1	1	3	0	0	0	0	1	0	1	0	0	0	0	0	0	70	90	90	37.5	28	15	7.6	69	9.6	29.4	128	4.7	570	570			7.325
2	Vietnam	22	HUE CENTRAL HOSPITAL	340	1	0	2	0	3	2	1	52	1	14	23	2	2	1	3	0	0	0	0	0	0	0	0	0	0	0	0	0	95	130	84	37.5	24	15	13.99	318	11.3	31.7	121	3.5	55	55	14.1	14.1	7.482
2	Vietnam	22	HUE CENTRAL HOSPITAL	340	1	0	2	0	3	2	1	83	1	3	11	2	2	1	3	1	1	0	0	1	0	0	0	0	0	0	0	0	120	160	102	37	24	13	35.8	330	12.3	35.2	123	3.5	161	161	10.4	10.4	7.43
2	Vietnam	22	HUE CENTRAL HOSPITAL	340	1	0	2	0	3	2	1	69	1	7		3	1	1	1	1	0	0	0	0	0	0	0	0	0	0	0	0	85	110	128	37.5	24	15	1.51	78	6.2	18.8	129	4.1	146	146	50.3	50.3	7.533
2	Vietnam	22	HUE CENTRAL HOSPITAL	340	1	0	2	0	3	2	1	62	1	13	13	5	2	1	1	0	1	0	0	0	0	0	0	0	0	0	0	0	83.3	130	84	37	20	15	10.78	201	12	37.1	127	2.1	70	70			7.468
2	Vietnam	22	HUE CENTRAL HOSPITAL	340	1	0	2	0	3	2	1	66	1	14	14	5	2	1	1	1	0	0	0	0	0	0	0	0	0	0	0	0	85	110	110	37.5	20	14	8.67	163	12.7	37.9	130	3.8	139	139	18	18	7.42
2	Vietnam	22	HUE CENTRAL HOSPITAL	340	1	0	2	0	3	2	1	64	2	22	51	5	2	1	3	1	0	0	0	0	0	0	0	0	0	0	0	0	110	150	104	37	16	8	27.82	458	8.5	26.2	125	3.7	89	89	22	22	7.41
2	Vietnam	22	HUE CENTRAL HOSPITAL	340	1	0	2	0	3	2	1	59	1	15	26	5	3	1	3	0	0	0	0	0	1	0	0	0	0	1	0	0	103	150	120	38.7	38	12	3.04	7	8.6	24.2	130	3.2	75	75			7.59
2	Vietnam	22	HUE CENTRAL HOSPITAL	340	1	0	2	0	3	2	1	61	1	8	9	5	3	1	3	0	0	0	0	0	0	1	0	0	0	0	0	0	73	100	129	39	28	15	20.43	100	10.7	31.8	137	3.9	165	165	23.6	23.6	7.268
2	Vietnam	22	HUE CENTRAL HOSPITAL	340	1	0	2	0	3	2	1	45	2	6	17	1	1	1	1	0	0	0	1	0	0	0	0	0	0	0	0	0	60	80	86	37.5	24	14	17.74	144	3.6	10.2	129	4.4	235	235	229.9	229.9	7.28
2	Vietnam	22	HUE CENTRAL HOSPITAL	340	1	0	2	0	3	2	1	36	1	7	14	1	1	1	1	0	0	0	0	0	0	0	0	0	0	0	0	0	70	80	110	37.5	36	15	31.77	189	17.6	50.2	134	4.1	317	317	14.1	14.1	7.35
2	Vietnam	22	HUE CENTRAL HOSPITAL	340	1	0	2	0	3	2	1	70	2	7	16	1	1	1	1	1	0	0	0	0	0	1	0	0	0	0	0	0	70	90	84	38	24	15	24.32	460	9	28.7	134	4.1	317	317	13	13	7.31
2	Vietnam	22	HUE CENTRAL HOSPITAL	340	1	0	2	0	3	2	1	63	1	7	14	1	1	1	1	0	0	0	0	0	0	0	0	0	0	0	0	0	60	80	90	37	24	15	22.07	214	15.4	45.5	137	3.3	182	182	12.8	12.8	7.4
2	Vietnam	22	HUE CENTRAL HOSPITAL	340	1	0	2	0	3	2	1	41	1	6	20	1	1	1	1	0	0	0	1	0	0	0	0	0	0	0	0	0	50	70	72	37.5	26	12	37.61	511	11	32.5	130	5.4	518	518	2.47	42.237	7.28
2	Vietnam	22	HUE CENTRAL HOSPITAL	340	1	0	2	0	3	2	1	18	1	10	20	1	2	1	3	0	0	0	0	0	0	0	0	0	0	0	0	0	120	110	135	40	26	15	23	13	8.1	24.4	130	3.2	52	52	13.1	13.1	7.4
2	Vietnam	22	HUE CENTRAL HOSPITAL	340	1	0	2	0	3	2	1	61	1	6	12	1	3	1	1	0	0	0	0	0	0	0	0	0	0	0	0	0	60	80	90	39	37		9.55	128	12.7	36	131	2.7	93	93	14.5	14.5	7.52
2	Vietnam	22	HUE CENTRAL HOSPITAL	340	1	0	2	0	3	2	1	71	2	5	8	1	4	1	1	0	0	0	0	0	0	0	0	0	0	0	0	0	50	70	92	37	24	15	3.9	173	11.5	35.9	133	2.5	491	491	9.2	9.2	7.321
2	Vietnam	22	HUE CENTRAL HOSPITAL	340	1	0	2	0	3	2	1	23	1	5	12	1	4	1	3	0	0	0	0	0	0	0	0	0	0	1	0	0	70	90	140	38.3	22	13	7.07	6	9.4	29.6	129	3.8	76	76			7.54
2	Vietnam	22	HUE CENTRAL HOSPITAL	340	1	0	2	0	3	2	1	52	1	3	12	2	1	1	1	0	0	0	0	0	0	1	0	0	0	0	0	0	50	70	100	37	26	15	11.94	276	13.5	37.5	122	3.5	256	256	28.4	28.4	7.04
2	Vietnam	22	HUE CENTRAL HOSPITAL	340	1	0	2	0	3	2	1	65	1	8	51	2	4	1	3	0	0	0	0	0	1	0	0	0	0	0	0	0	100	140	84	38	24	15	25.61	218	7.9	24	120	5	65	65	52	52
2	Vietnam	22	HUE CENTRAL HOSPITAL	340	1	0	2	0	3	2	1	84	2	7	10	2	4	1	1	1	0	0	0	0	0	0	0	0	0	0	0	0	46	60	92	38	25	15	12.79	72	12.7	35	127	3.4	161	161	16.4	16.4	7.33
2	Vietnam	22	HUE CENTRAL HOSPITAL	340	1	0	2	0	3	2	1	66	1	4	20	5	2	1	3	1	0	0	0	0	0	0	0	0	0	0	1	0	50	70	150	38.5	22	10	0.14	8	11.6	34.1	127	3.9	134	134	64.1	64.1	7.268
2	Vietnam	22	HUE CENTRAL HOSPITAL	340	1	0	2	0	3	2	1	55	2	15	15	5	3	1	1	0	0	0	0	1	0	1	0	0	0	0	0	0	90	90	100	38	28	15	11.44	453	7.8	24.7	141	3.3	85	85	12.3	12.3	7.3
2	Vietnam	22	HUE CENTRAL HOSPITAL	340	1	0	2	0	3	2	1	71	2	14	14	5	2	1	1	1	0	0	1	0	1	1	0	0	0	0	0	0	47	60	126	37	32	12	20.3	155	11.7	34.4	126	3.2	183	183	8.1	8.1	7.33
2	Vietnam	22	SAINT PAUL HOSPITAL	341	1	0	0	0	1	2	0	82	1	38	49	1	1	1	1	0	0	1	0	0	0	0	0	0	0	0	0	0	70	130	100	38	26	14	17	302	8	41	137	4.5	78	78	13.8	13.8	7.36
2	Vietnam	22	SAINT PAUL HOSPITAL	341	1	0	0	0	1	2	0	48	2	35	46	1	1	1	1	1	0	1	0	0	0	0	0	0	0	0	0	0	90	150	120	38	25	7	10	255	9.2	40	140	3.8	65	65	8.5	8.5	7.4
2	Vietnam	22	SAINT PAUL HOSPITAL	341	1	0	0	0	1	2	0	72	1	19	27	1	2	1	5	0	0	1	0	0	0	0	0	0	0	0	0	0	70	120	92	38	23	12	18	100	9.2	42	126	3.8	85	85	21	21	7.46
2	Vietnam	22	SAINT PAUL HOSPITAL	341	1	0	0	0	1	2	0	76	1	54	65	1	2	1	1	0	1	1	0	0	0	0	0	0	0	0	0	0	75	130	140	37.5	28	13	11	180	8.9	42	128	3.5	116	116	9.2	9.2	7.42
2	Vietnam	22	SAINT PAUL HOSPITAL	341	1	0	0	0	1	2	0	60	1	25	34	1	3	1	3	0	0	0	0	0	0	1	0	0	0	0	0	0	75	100	90	38.8	30	9	9.6	141	13.7	44	132	3.5	115	115			7.39
2	Vietnam	22	SAINT PAUL HOSPITAL	341	1	0	0	0	1	2	0	55	2	13	49	1	3	1	3	1	0	0	0	0	0	1	0	0	0	0	0	0	120	140	90	36.3	22	14	11.8	286	12.2	40	135	2.34	74	74			7.5
2	Vietnam	22	SAINT PAUL HOSPITAL	341	1	0	0	0	1	2	0	78	1	17	38	1	4	1	1	0	1	0	0	0	0	1	0	0	0	0	0	0	65	125	110	36	40	15	13	167	12	42	132	3.7	103	103	23	23	7.35
2	Vietnam	22	SAINT PAUL HOSPITAL	341	1	0	0	0	1	2	0	70	1	18	25	1	4	1	1	0	1	0	0	0	0	0	0	0	0	0	0	0	70	130	120	37	35	15	21	158	13.4	35	138	4	87	87	21	21	7.3
2	Vietnam	22	SAINT PAUL HOSPITAL	341	1	0	0	0	1	2	0	75	2	11	14	1	2	1	1	0	1	0	0	0	0	0	0	0	0	0	1	0	80	130	120	39	25	15	18	143	12	36	128	4.5	120	120	21	21	7.4
2	Vietnam	22	THAI NGUYEN CENTRAL HOSPITAL	342	1	0	2	0	1	1	1	81	2	14	18	1	1	3	2	0	0	0	0	0	0	0	0	0	0	0	0	0	47	60	140	35.5	38	15	39.6	640	8.1	31	134	4.2	113	113	14	14	7.21
2	Vietnam	22	THAI NGUYEN CENTRAL HOSPITAL	342	1	0	2	0	1	1	1	88	1	10	10	5	1	1	6	1	1	0	0	0	0	1	0	0	0	0	0	0	50	75	133	38.8	34	8	34	58	11.2	42	138	3.8	144	144	25	25	7.32
2	Vietnam	22	THANH NHAN HOSPITAL	343	1	1	2	0	1	2	1	56	1	2	3	2	1	1	1	0	0	0	0	0	1	0	0	0	0	0	0	0	50	60	120	40	35	12	1.5	60	9.2	28	130	3.6	79	79	30	30	7.38
2	Vietnam	22	VIET TIEP HOSPITAL	344	1	0	0	0	1	1	1	70	2	9	11	1	1	1	3	0	0	0	0	0	0	1	0	0	0	0	0	0	100	140	100	38	26	15	3.4	107	11.6	34.6	133	3.39	68.1	68.1	11.5	11.5	7.473
2	Vietnam	22	VIET TIEP HOSPITAL	344	1	0	0	0	1	1	1	71	2	15	19	1	1	1	1	1	0	1	0	0	0	1	0	0	0	0	0	0	94	146	100	38.2	28	10	19.7	139	16.8	49.8	181	2.2	185	185	3.9	3.9	7.28
2	Vietnam	22	VIET TIEP HOSPITAL	344	1	0	0	0	1	1	1	65	1	13	16	1	1	1	1	0	1	0	0	0	0	0	0	0	0	0	0	0	93	120	100	37	30	15	7.6	117	18.4	57.2	142	3.8	82	82	9.1	9.1	7.18
2	Vietnam	22	VIET TIEP HOSPITAL	344	1	0	0	0	1	1	1	66	1	14	18	1	1	1	3	0	0	0	0	0	0	1	0	0	0	0	0	0	98	130	100	38.4	28	13	13.7	243	11.8	34.5	132	4.4	158	158	7.8	7.8
2	Vietnam	22	VIET TIEP HOSPITAL	344	1	0	0	0	1	1	1	43	1	13	15	1	1	1	1	0	0	0	0	0	1	1	0	0	0	0	0	0	105	130	101	38.5	22	15	7.8	91	10.4	32.1	117	2.44	63	63	48	48	7.495
2	Vietnam	22	VIET TIEP HOSPITAL	344	1	0	0	0	1	1	1	91	1	15	17	1	1	1	1	0	0	1	0	0	0	0	0	0	0	0	0	0	75	90	100	36.8	22	12	34.5	86	9.7	28.6	133	3.44	118.7	118.7	2.1	35.9	7.38
2	Vietnam	22	VIET TIEP HOSPITAL	344	1	0	0	0	1	1	1	69	1	16	23	1	1	1	1	1	0	1	1	0	0	1	0	0	0	0	0	0	90	130	129	40.6	25	6	14.1	222	8.7	26.3	155	4.3	173	173	12.5	12.5	7.36
2	Vietnam	22	VIET TIEP HOSPITAL	344	1	0	0	0	1	1	1	72	2	14	14	1	2	1	3	1	0	1	0	0	0	1	0	0	0	0	0	0	90	130	90	40	30	11	13.2	73	12.6	37.9	132	3.5	139	139	12	12	7.38
2	Vietnam	22	VIET TIEP HOSPITAL	344	1	0	0	0	1	1	1	86	1	4	18	1	2	1	3	0	0	0	0	0	0	0	0	0	0	1	1	0	53	80	120	38.9	30	15	8.3	142	7.8	24.2	131	4.5	115	115	12.8	12.8	7.38
2	Vietnam	22	VIET TIEP HOSPITAL	344	1	0	0	0	1	1	1	35	1	10	14	1	2	1	3	0	0	1	0	0	0	0	0	0	0	0	0	0	97	110	141	38.7	26	12	12.4	231	13.4	40	144	3.5	88.9	88.9	9	9
2	Vietnam	22	VIET TIEP HOSPITAL	344	1	0	0	0	1	1	1	59	2	14	18	1	2	1	3	1	0	1	0	0	0	1	0	0	1	0	0	0	61	85	129	37.5	40	13	10.5	258	10.1	30.7	138	4.15	312	312	9.4	9.4	7.38
2	Vietnam	22	VIET TIEP HOSPITAL	344	1	0	0	0	1	1	1	73	1	16	27	1	2	1	3	0	1	0	0	0	0	0	0	0	0	0	0	0	60	80	112	37.6	35	15	20.5	270	13	42.8	132	4.8	90	90	4.9	4.9	7.33
2	Vietnam	22	VIET TIEP HOSPITAL	344	1	0	0	0	1	1	1	81	2	30	35	1	2	1	3	1	0	1	0	0	0	1	0	0	0	0	0	0	100	140	140	38	34	10	14.7	321	8.5	25.8	128	4.1	99.9	99.9	15.7	15.7	7.39
2	Vietnam	22	VIET TIEP HOSPITAL	344	1	0	0	0	1	1	1	89	2	19	19	1	2	1	1	1	0	1	0	0	0	1	0	0	0	0	0	0	100	130	94	37.3	24	12	10.3	168	13.3	40	162	3.1	177	177	24.6	24.6	7.34
2	Vietnam	22	VIET TIEP HOSPITAL	344	1	0	0	0	1	1	1	64	1	13	18	1	3	1	1	1	0	1	0	0	0	1	0	0	0	0	0	0	100	130	120	38	25	15	13.1	41	9.8	29.6	135	3.55	51.9	51.9	5.6	5.6	7.429
2	Vietnam	22	VIET TIEP HOSPITAL	344	1	0	0	0	1	1	1	77	1	10	16	1	3	1	1	1	0	1	1	0	0	0	0	0	0	0	0	0	95	130	90	37.3	20	13	22.1	131	10.1	31.5	127	3.53	812	812	9.1	9.1	7.445
2	Vietnam	22	VIET TIEP HOSPITAL	344	1	0	0	0	1	1	1	56	1	9	13	1	3	1	3	0	0	0	0	0	0	0	0	0	0	0	0	0	71	95	110	38.2	28	15	3.6	186	14.5	42.8	137	3.9	83.2	83.2	11	11	7.35
2	Vietnam	22	VIET TIEP HOSPITAL	344	1	0	0	0	1	1	1	69	2	8	11	1	3	1	1	0	0	1	0	0	0	0	0	0	0	0	0	History of psychosis	82	110	140	38.8	25	9	16.5	226	14.7	45	155	3.9	230	230	18	18	7.39
2	Vietnam	22	VIET TIEP HOSPITAL	344	1	0	0	0	1	1	1	72	1	15	17	1	3	1	1	1	0	0	1	0	0	0	0	0	0	0	0	0	140	180	93	37.5	26	8	4.5	105	7.7	23.3	137	4.97	646.8	646.8	17.5	17.5	7
2	Vietnam	22	VIET TIEP HOSPITAL	344	1	0	0	0	1	1	1	79	2	26	26	1	3	1	1	1	0	1	1	0	0	1	0	0	0	0	0	0	150	200	97	36	25	10	5.5	137	9.2	29.2	139	4.97	591.3	591.3	14	14	7.447
2	Vietnam	22	VIET TIEP HOSPITAL	344	1	0	0	0	1	1	1	82	2	6	20	1	4	1	1	0	0	0	0	0	0	1	0	0	0	0	0	0	110	150	91	38.5	30	13	21.1	320	11.7	34.8	117	4.2	122	122	25.3	25.3	7.53
2	Vietnam	22	VIET TIEP HOSPITAL	344	1	0	0	0	1	1	1	60	2	12	15	1	4	1	1	1	0	1	0	0	0	1	0	0	0	0	0	0	109	152	127	38	26	10	16	503	9.7	30	130	3.6	53	53	5.2	5.2	7.46
2	Vietnam	22	VIET TIEP HOSPITAL	344	1	0	0	0	1	1	1	70	2	8	11	1	4	1	1	0	0	1	0	0	0	1	0	0	0	0	0	0	93	130	114	39	26	10	9	172	13.9	40.9	127	3.6	81.4	81.4	12.9	12.9	7.4
2	Vietnam	22	VIET TIEP HOSPITAL	344	1	0	0	0	1	1	1	87	1	15	22	1	4	1	1	0	1	0	0	1	0	0	0	0	0	1	0	0	185	140	125	36	29	15	15	400	11.1	34.1	131	6.12	486.2	486.2	6.2	6.2	7.355
2	Vietnam	22	VIET TIEP HOSPITAL	344	1	0	0	0	1	1	1	69	1	8	8	1	4	1	3	0	0	0	0	0	1	0	0	0	0	0	0	0	73	100	135	39	40	15	1.9	44	11.7	35.9	127	3.5	71	71	94.7	94.7	7.42
2	Vietnam	22	VIET TIEP HOSPITAL	344	1	0	0	0	1	1	1	86	1	15	31	1	4	1	3	1	0	1	0	0	0	0	0	1	0	0	0	0	120	160	150	38	35	12	7.8	314	8.8	27.6	153	3.8	169	169	7.7	7.7	7.33
2	Vietnam	22	VIET TIEP HOSPITAL	344	1	0	0	0	1	1	1	83	1	34	48	2	4	1	3	1	1	0	0	0	0	0	0	0	0	0	0	0	80	100	94	37.9	34	15	7.3	234	13.5	40.7	139	3.38	172.7	172.7	31.4	31.4	7.45
2	Vietnam	22	VIET TIEP HOSPITAL	344	1	0	0	0	1	1	1	53	1	2	2	1	1	1	1	0	0	0	0	0	1	0	0	0	0	0	0	0	55	85	115	37	30	10	40.2	229	16.4	49.9	141	4.15	370	370
2	Vietnam	22	VIET TIEP HOSPITAL	344	1	0	0	0	1	1	1	77	1	7	20	1	1	1	3	1	0	0	1	0	0	1	0	0	0	0	0	0	60	80	110	37.5	30	15	16	221	10.2	33.3	130	4.3	135	135	14.9	14.9	7.43
2	Vietnam	22	VIET TIEP HOSPITAL	344	1	0	0	0	1	1	1	77	1	25	25	1	1	1	1	0	1	0	0	0	0	0	0	0	0	0	1	0	86	120	130	36.8	34	15	7.3	365	12.4	38	141	3.2	62.7	62.7	3.6	3.6	7.29
2	Vietnam	22	VIET TIEP HOSPITAL	344	1	0	0	0	1	1	1	66	2	17	19	1	1	1	1	1	1	0	0	0	0	0	0	0	0	0	0	0	53	80	130	37	20	15	17.7	157	14.1	44.4	139	3.29	41.7	41.7	4.4	4.4	7.352
2	Vietnam	22	VIET TIEP HOSPITAL	344	1	0	0	0	1	1	1	70	2	15	18	1	1	1	1	1	0	1	0	0	0	1	0	0	1	0	0	0	55	85	120	38.3	30	15	23.8	467	11.9	35.4	121	3.5	44	44	43	43	7.52
2	Vietnam	22	VIET TIEP HOSPITAL	344	1	0	0	0	1	1	1	82	2	11	15	1	1	1	1	1	0	1	0	0	0	1	0	0	0	0	0	0	70	90	134	38.7	38	6	7.4	440	10.8	32.9	132	3.2	53	53	6.9	6.9	7.48
2	Vietnam	22	VIET TIEP HOSPITAL	344	1	0	0	0	1	1	1	50	1	12	14	1	3	1	3	0	0	0	0	0	1	0	0	0	0	0	0	0	75	90	90	38.5	25	15	8.5	84	10.3	31.3	132	3.52	159	159	42	42	7.351
2	Vietnam	22	VIET TIEP HOSPITAL	344	1	0	0	0	1	1	1	43	1	16	16	1	3	1	3	0	0	0	0	0	1	0	0	0	0	0	0	0	75	90	100	38.5	40	12	17.5	466	11.7	34.8	140	3.67	123.8	123.8	6.1	6.1	7.432
2	Vietnam	22	VIET TIEP HOSPITAL	344	1	0	0	0	1	1	1	64	1	20	20	1	3	1	1	0	0	0	0	0	1	0	0	0	0	0	0	0	135	180	110	37.5	30	15	7.9	111	7.7	23.2	132	2.92	121.1	121.1	27.3	27.3	7.47
2	Vietnam	22	VIET TIEP HOSPITAL	344	1	0	0	0	1	1	1	19	1	15	15	1	3	1	1	0	0	0	0	0	0	0	0	0	0	0	0	0	95	120	120	36.5	30	4	5.5	268	16	51.6	137	2.34	149.8	149.8	31	31	6.97
2	Vietnam	22	VIET TIEP HOSPITAL	344	1	0	0	0	1	1	1	59	1	5	7	1	3	1	1	0	0	0	0	0	1	0	0	0	0	0	0	0	75	90	70	36	23	15	5.7	32	11.4	34.2	128	3.41	150.8	150.8	9.3	9.3	7.34
2	Vietnam	22	VIET TIEP HOSPITAL	344	1	0	0	0	1	1	1	60	2	11	11	1	3	1	1	0	0	0	0	0	0	0	0	0	1	0	0	0	50	70	140	39.5	23	15	30.7	165	11.7	35	139	3.7	167.9	167.9	15	15	7.29
2	Vietnam	22	VIET TIEP HOSPITAL	344	1	0	0	0	1	1	1	84	2	20	32	1	4	1	3	1	1	0	0	0	0	0	0	0	0	0	0	0	103	170	88	37	30	15	14.7	322	11.7	35.6	131	5.02	119.7	119.7	9.2	9.2	7.45
2	Vietnam	22	VIET TIEP HOSPITAL	344	1	0	0	0	1	1	1	83	1	13	13	1	4	1	3	0	0	1	0	0	0	1	0	0	0	0	0	0	61	85	110	37.5	34	11	21.8	222	12.4	37.4	142	4.5	142.8	142.8	7.5	7.5	7.19
2	Vietnam	22	VIET TIEP HOSPITAL	344	1	0	0	0	1	1	1	82	1	14	15	2	4	1	1	0	0	0	0	0	0	1	0	0	0	0	0	0	56	80	120	39.2	35	9	10.8	459	8.1	24.5	112	3.9	70.6	70.6	21.9	21.9	7.45
2	Vietnam	22	VIET TIEP HOSPITAL	344	1	0	0	0	1	1	1	52	1	1	1	5	1	1	1	0	0	0	0	0	1	0	0	0	0	0	0	0	63	90	137	39	40	10	21.1	54	9.1	27.3	120	4.9	636	636	204	204	7.25
2	Vietnam	22	VIET TIEP HOSPITAL	344	1	0	0	0	1	1	1	87	1	1	1	5	2	1	3	1	0	0	0	0	0	0	0	0	0	1	0	0	60	80	150	39	40	9	1.1	161	9.2	27.8	129	5.4	190	190	9.4	9.4	7.4
2	Vietnam	22	VIET TIEP HOSPITAL	344	1	0	0	0	1	1	1	85	1	1	1	5	2	1	1	1	0	0	0	0	0	0	0	0	0	0	0	0	64	93	130	38.7	28	15	4.2	137	15.5	46	139	3.12	193	193	14.3	14.3	7.29
2	Vietnam	22	VIET TIEP HOSPITAL	344	1	0	0	0	1	1	1	57	1	2	3	5	2	1	3	0	0	0	0	0	1	0	0	0	0	0	0	0	61	81	125	37	36	13	7.1	5	11.4	34.4	138	3.8	350	350	24.8	24.8	7.29
2	Vietnam	22	VIET TIEP HOSPITAL	344	1	0	0	0	1	1	1	70	1	4	5	5	4	1	3	0	0	0	0	0	0	0	0	1	0	0	1	0	70	90	111	38.5	30	13	5	24	9.4	27.8	136	4	198	198	31.7	31.7	7.45
2	Vietnam	22	VIET TIEP HOSPITAL	344	1	0	0	0	1	1	1	45	1	1	1	5	4	1	1	0	0	0	0	0	1	0	0	0	0	0	0	0	53	80	121	39	34	15	2.3	42	13.1	39.1	128	4.3	130.9	130.9	218.8	218.8	7.23
2	Vietnam	22	VINMEC INTERNATIONAL HOSPITAL	345	1	0	2	0	0	1	1	76	1	1	39	1	3	3	1	0	0	0	1	0	1	0	0	0	1	0	0	0	60	90	110	37.5	25	15	4.6	108	10.1	29	132	4.7	515	515	3.1	53.01	7.28
2	Vietnam	22	VINMEC INTERNATIONAL HOSPITAL	345	1	0	2	0	0	1	1	97	1	5	36	1	4	1	1	0	0	1	0	0	0	1	0	0	0	0	0	0	65	90	125	38	25	13	19.5	95	9.9	29.1	125	3.2	316	316	9.5	9.5	7.43
2	Vietnam	22	VINMEC INTERNATIONAL HOSPITAL	345	1	0	2	0	0	1	1	64	1	40	41	1	4	3	1	0	0	0	0	0	0	0	0	0	0	0	0	History of intestinal obstruction	70	100	134	38	24	15	10.5	124	8.5	25.7	131	4.22	50	50	47.5	47.5	7.41
2	Vietnam	22	VINMEC INTERNATIONAL HOSPITAL	345	1	0	2	0	0	1	1	49	2	2	4	1	4	1	1	0	0	0	0	0	0	0	0	0	0	0	1	0	70	90	100	37.6	24	15	7.7	112	12.1	34.5	134	4	166	166	16.7	16.7	7.35
2	Vietnam	22	VINMEC INTERNATIONAL HOSPITAL	345	1	0	2	0	0	1	1	65	1	109	109	1	1	1	1	0	1	0	0	0	0	0	0	0	0	0	1	0	65	115	110	37.2	22	12	7.1	75	9.4	27.7	133	3.92	159	159	28	28	7.37
2	Vietnam	22	VINMEC INTERNATIONAL HOSPITAL	345	1	0	2	0	0	1	1	78	1	33	65	1	1	3	1	1	0	0	0	0	0	0	0	0	0	0	0	0	75	105	80	37	20	14	11.8	165	10.5	30.4	138	3.1	322	322	20	20	7.44
2	Vietnam	22	VINMEC INTERNATIONAL HOSPITAL	345	1	0	2	0	0	1	1	89	1	22	22	1	1	1	1	0	1	0	0	0	0	0	0	0	1	0	0	0	90	160	106	36.9	30	15	9.9	217	11	32.4	115	4.3	69	69	15.4	15.4	7.29
[truncated: 141 more columns]

## Sheet: legend
Column Label	Value	Descriptions
Phase	1	MOSAICS I
	2	MOSAICS II
Reg		As stated
Country		As stated
Inst		As stated
Unit		As stated
Hosp	0	Rural
	1	Urban
Uni	0	Not University or University-Affiliated Hospital
	1	University or University-Affiliated Hospital
TypeofICU	0	Medical
	1	Surgical
	2	Mixed Medical and Surgical
	3	Others (excluding paediatric, coronary and neurosurgical ICUs)
NtICU	0	Closed ICU
	1	Open ICU
NPRatio	0	1 or more nurses : 1 patient
	1	1 nurse : 2 patients
	2	1 nurse : 3 patients
	3	1 nurse : 4 or more patients
IPRatio	0	Not Applicable
	1	1 intensivist : 5 or fewer patients
	2	1 intensivist : 6 to 8 patients
	3	1 intensivist : 9 to 11 patients
	4	1 intensivist : 12 to 14 patients
	5	1 intensivist : 15 or more patients
AccProg	0	ICU is NOT part of an accredited intensive care fellowship programme
	1	ICU is part of an accredited intensive care fellowship programme
Gender	1	Male
	2	Female
Outcome	1	Alive upon current hospital discharge
	2	Alive upon discharge from current ICU stay, but died in current hospital stay
	3	Alive upon discharge from current ICU stay, but still in current hospital stay after 90 days
	4	Still in current ICU stay after 90 days
	5	Died in current ICU stay
Collection	1	Collection 1 (Jan)
	2	Collection 2 (April)
	3	Collection 3 (July)
	4	Collection 4 (Oct)
Admission Type	1	Medical
	2	Elective Surgical
	3	Unscheduled Surgical
Source of Admission	1	Emergency Department
	2	Operating Room
	3	General Wards
	4	Other ICUs or High-dependency Units
	5	Inter-hospital Transfer
	6	Others
Comorbidities	0	No
	1	Yes
Site of Infection	0	No
	1	Yes
Cultures apart from negative cultures and culture others	0	No
	1	Yes
Negative ultures	0	No
	1	Negative blood cultures and no pathogens
	2	Negative blood cultures BUT had positive serologies/viruses/AFB
Cul-Others	1	Gram negative
(Have already been included in the Gram positive/Gram negative/Anaerobes)	2	Gram positive
	3	Fungal
	4	Anaerobes
	5	Others
Indeterminate Gram stain	0	No
	1	Yes
Positive Serologies, Molecular, or Histological Tests	0	No
	1	Yes
Tzero	<Date Time>	dd/mm/yyyy hh:mm
BCX / LAC / ABX / HoTN1H / H0TN3H / VAS	0	No
	1	Yes
	Empty	Not filled
TBCX / TLAC / TABX / TVAS	<Date Time>	Done on dd/mm/yyyy hh:mm
TBCX-E / TLAC-E / TABX-E / TVAS-E	0	Done AFTER Time Zero
	1	Done BEFORE Time Zero
TBCX-T0 / TLAC-T0 / TABX-T0 / TVAS-T0	<Time>	Time Difference in hh:mm
DBCX / DLAC/ DABX / TVAS_min	<Time>	Time Difference in min (Converted)
FLB1H / FLB3H		Volume (mls)
Resources used in ICU (VPI / MV / NIV / HFNC / RRT / TRBC / TPLT / TPLAS)	0	No
	1	Yes
	Empty	No Entry
NSSC	0	No
	1	Yes
	Empty	No Entry
SSC	0	No
	1	Yes
	Empty	No Entry
TSSC_24hrs	0	Include for analysis
	1	Exclude as unlikely related to initial sepsis episode
	Empty	If SSC column is No or empty
TSSC_diff	<Time>	Time Difference in min (Converted)
Limitations of Life-Sustaining Treatments	0	No
	1	Yes
